# Supplementary material for: Molecular Characterization of a New Ecotype of Holoparasitic Plant Orobanche L. on Host Weed Xanthium spinosum L
Source: Plants (Basel). 2022 May 25;11(11):1406. doi: 10.3390/plants11111406 (PMC9182829; doi:10.3390/plants11111406)
Supplement: Supplementary file 1 [file plants-11-01406-s001.zip]

Archive with 4 entries (4 files):
- plants-1695582-supplementary/Supplementary File 1.txt
- plants-1695582-supplementary/S2.pdf
- plants-1695582-supplementary/S3.pdf
- plants-1695582-supplementary/S1.pdf
