# Supplementary material for: Molecular Characterization of a New Ecotype of Holoparasitic Plant Orobanche L. on Host Weed Xanthium spinosum L
Source: Plants (Basel). 2022 May 25;11(11):1406. doi: 10.3390/plants11111406 (PMC9182829; doi:10.3390/plants11111406)
Supplement: Supplementary file 1 [file plants-11-01406-s001.zip › plants-1695582-supplementary/Supplementary File 1.txt]

LOCUS       IR_ISO       629 bp
DEFINITION  IR_ISO     629 bp
TITLE       IR_ISO
ORIGIN

        1 TCGAAACCTG CAAAAGCAGA CCGCGAACAT GTTAAATAAT AATGGATTCA TGGTGGGTGG
       61 GGCAACCCCC ---CATCATG TTTCACTCCC TCCCA-TGCC CACTTAAGTG TGCATTGGGT
      121 AAGCTAACCA ACCCC-GGCG CGGTATGCCC CAAGGAAAAC TAATAAAAAT ATCTACCCCC
      181 CATTGTCCCG TTTGCGGGTA ACAATGGTGG G-A-TAGATC ACTCTCCAAT GTCAAAACCA
      241 CTCTCGGCAA CGGATATCTC GGCTCTCGCA TCCATTAAAA AAGTAACGAA ATGCGATACT
      301 TGGTGTGAAT TGCAAAATCC CCTGAACCAT CCAGTCTTTT AACGCAAGTT GCGCCCAAAG
      361 CCCT-CCGGT TAAGGGCACG TCTGCCTGGG CGTCACGCAT CACGTCACTC CCTCCTCTCG
      421 TCCCTTTGGG ACGTGTTGCT GGTGGGG-TG GATATTGGCC TCCCGTGTGT --TGACACGC
      481 GGCTGTCCTA AAAATGATCC CCCCGCGACT CCCGTCACGG CTAGTGGTGG TTGAA--CAC
      541 AACTCCCCTC CTGTCTTGAT GAAATGTGTC GCTTGTTGGG GCTCTAATAA AA-CCCCATG
      601 GGGCGA--CT CTCGTGCCTT CTATTGCGA
//
LOCUS       AY209326:Orobanche pulchella         629 bp
DEFINITION  AY209326:Orobanche pulchella       629 bp
TITLE       AY209326:Orobanche pulchella  
ORIGIN

        1 TCGAAACCTG CAAAAGCAGA CCGTGAACAT GTTAAATAAT AATGGATTCA TGGTGGGTGG
       61 GGCAACCCCC A--CATCATG TTTCACTCCC TCACA-TGCC CACTTAGGTG TGCATTGTGT
      121 AGGCTAACGA ACCCC-GGCG CGGTATGCGC CAAGGAAAAC TAATAGAAGT ATCTACCCCC
      181 CATTGTCCCG TTTGCGGGTA GCAATGGTGG G-A-TAGATC ACTCTCCAAT GTCAAAACGA
      241 CTCTCGGCAA CGGATATCTC GGCTCTCGCA TCGATGAAGA ACGTAGCGAA ATGCGATACT
      301 TGGTGTGAAT TGCAGAATCC CGTGAACCAT CGAGTCTTTG AACGCAAGTT GCGCCCAAAG
      361 CCAT-CCGGT TAAGGGCACG TCTGCCTGGG CGTCACGCAT CACGTCACTC CCTCCTCTCG
      421 TCCCTTTGGG ACGTGTTGCT GGTGGGG-TG GATATTGGCC TCCCGTGTGT --TGACACGC
      481 GGCTGTCCTA AACATGATCC CCCGGCGACT CACGTCACGG CTAGTGGTGG TTGAA--CAC
      541 AACTCCCGTC CTGTCTTGAT GAATTGTGTC GCTTGCTGGG -CTCTAATAG A--CCCAATG
      601 GTGCGA--CT CTCGTGCCTT CGATTGCGA
//
LOCUS       AY960742:Phelipanche cf. iberica GMS-2005         629 bp
DEFINITION  AY960742:Phelipanche cf. iberica GMS-2005       629 bp
TITLE       AY960742:Phelipanche cf. iberica GMS-2005  
ORIGIN

        1 TCGAAACCTG CAAAAGCAGA CCGTGAACAT GTTAAATAAT AATGGATTCA TGGTGGGTGG
       61 GGCAACCCCC A--CATCATG TTTCACTCCC TCACA-TGCC CACTTAGGTG TGCATTGTGY
      121 AGGCTAACGA ACCCC-GGCG CGGTATGCGC CAAGGAAAAC TAATAGAAGT ATCTACCCCC
      181 CATTGTCCCG TTTGCGGGTA GCAATGGTGG G-A-TAGATC ACTCTCCAAT GTCAAAACGA
      241 CTCTCGGCAA CGGATATCTC GGCTCTCGCA TCGATGAAGA ACGTAGCGAA ATGCGATACT
      301 TGGTGTGAAT TGCAGAATCC CGTGAACCAT CGAGTCTTTG AACGCAAGTT GCGCCCAAAG
      361 CCAT-CCGGT TAAGGGCACG TCTGCCTGGG CGTCACGCAT CACGTCACTC CCTCCTCTCG
      421 TCCCTTTGGG ACGTGTTGCT GGTGGGG-TG GATATTGGCC TCCCGTGTGT --TGACACGC
      481 GGCTGTCCTA AACATGATCC CCCGGCGACT CACGTCACGG CTAGTGGTGG TTGAA--CAC
      541 AACTCCCGTC CTGTCTTGAT GAATTGTGTC GCTTGCTGGG -CTCTAATAG A--CCCAATG
      601 GTGCGA--CT CTCGTGCCTT CGATTGCGA
//
LOCUS       EU581788:Orobanche gratiosa voucher herb. Sanchez Pedraja 12463 clone 5        629 bp
DEFINITION  EU581788:Orobanche gratiosa voucher herb. Sanchez Pedraja 12463 clone 5      629 bp
TITLE       EU581788:Orobanche gratiosa voucher herb. Sanchez Pedraja 12463 clone 5 
ORIGIN

        1 TCGAAACCTG CAAAAGCAGA CCGTGAACAT GTTAAATAAT AATGGATTCA TGGTGGGTGG
       61 GGCAACCCCC A--CATCATG TTTCACTCCC TCACA-TGCC CACTTAGGTG TGCATTGTGT
      121 AGGCTAACGA ACCCC-AGCG CGGTATGCGC CAAGGAAAAC TAATAGAAGT ATCTACCCCC
      181 CATTGTCCCG TTTGCGGGTA GCAATGGTGG G-A-TAGATC ACTCTCCAAT GTCAAAACGA
      241 CTCTCGGCAA CGGATATCTC GGCTCTCGCA TCGATGAAGA ACGTAGCGAA ATGCGATACT
      301 TGGTGTGAAT TGCAGAATCC CGTGAACCAT CGAGTCTTTG AACGCAAGTT GCGCCCAAAG
      361 CCAT-CCGGT TAAGGGCACG TCTGCCTGGG CGTCACGCAT CACGTCACTC CCTCCTCTCG
      421 TCCCTTTGGG ACGTGTTGCT GGTGGGG-TG GATATTGGCC TCCCGTGTGT --TGACACGC
      481 GGCTGTCCTA AACATGATCC CCCGGCGACT CACGTCACGG CTAGTGGTGG TTGAA--CAC
      541 AACTCCCGTC CTGTCTTGAT GAATTGTGTC GCTTGCTGGG -CTCTAATAG A--CCCAATG
      601 GTGCGA--CT CTCGTGCCTT CGATTGCGA
//
LOCUS       EU581777:Orobanche gratiosa voucher herb. Sanchez Pedraja 12462 clone 5        629 bp
DEFINITION  EU581777:Orobanche gratiosa voucher herb. Sanchez Pedraja 12462 clone 5      629 bp
TITLE       EU581777:Orobanche gratiosa voucher herb. Sanchez Pedraja 12462 clone 5 
ORIGIN

        1 TCGAAACCTG CAAAAGCAGA CCGTGAACAT GTTAAATAAT AATGGATTCA TGGTGGGTGG
       61 GGCAACCCCC A--CATCATG TTTCACTCCC TCACA-TGCC CACTTAGGTG TGCATTGTGT
      121 AGGCTAACGA ACCCC-GGCG CGGTATGCGC CAAGGAAAAC TAATAGAAGT ATCTACCCCC
      181 CATCGTCCCG TTTGCGGGTA GCAATGGTGG G-A-TAGATC ACTCTCCAAT GTCAAAACGA
      241 CTCTCGGCAA CGGATATCTC GGCTCTCGCA TCGATGAAGA ACGTAGCGAA ATGCGATACT
      301 TGGTGTGAAT TGCAGAATCC CGTGAACCAT CGAGTCTTTG AACGCAAGTT GCGCCCAAAG
      361 CCAT-CCGGT TAAGGGCACG TCTGCCTGGG CGTCACGCAT CACGTCACTC CCTCCTCTCG
      421 TCCCTTTGGG ACGTGTTGCT GGTGGGG-TG GATATTGGCC TCCCGTGTGT --TGACACGC
      481 GGCTGTCCTA AACATGATCC CCCGGCGACT CACGTCACGG CTAGTGGTGG TTGAA--CAC
      541 AACTCCCGTC CTGTCTTGAT GAATTGTGTC GCTTGCTGGG -CTCTAATAG A--CCCAATG
      601 GTGCGA--CT CTCGTGCCTT CGATTGCGA
//
LOCUS       KC811184:Orobanche aegyptiaca isolate 26-9S163TJGFQ2        629 bp
DEFINITION  KC811184:Orobanche aegyptiaca isolate 26-9S163TJGFQ2      629 bp
TITLE       KC811184:Orobanche aegyptiaca isolate 26-9S163TJGFQ2 
ORIGIN

        1 ------CCTG CAAAAGCAGA CCGTGAACAT GTTAAATAAT AATGGATTCA TGGTGGGTGG
       61 GGCAACCCCC A--CATCATG TTTCACTCCC TCACA-TGCC CACTTAGGTG TGCATTGTGT
      121 AGGCTAACGA ACCCC-GGCG CGGTATGCGC CAAGGAAAAC TAATAGAAGT ATCTACCCCC
      181 CATTGTCCCG TTTGCGGGTA GCAATGGTGG G-AATAGATC ACTCTCCAAT GTCAAAACGA
      241 CTCTCGGCAA CGGATATCTC GGCTCTCGCA TCGATGAAGA ACGTAACGAA ATGCGATACT
      301 TGGTGTGAAT TGCAGAATCC CGTGAACCAT CGAGTCTTTG AACGCAAGTT GCGCCCAAAG
      361 CCAT-CCGGT TAAGGGCACG TCTGCCTGGG CGTCACGCAT CACGTCACTC CCTCCTCTCG
      421 TCCCTTTGGG ACGTGTTGCT GGTGGGG-TG GATATTGGCC TCCCGTGTGT --TGACACGC
      481 GGCTGTCCTA AACATGATCC CCCGGCGACT CACGTCACGG CTAGTGGTGG TTGAA--CAC
      541 AACTCCCGTC CTGTCTTGAT GAATTGTGTC GCTTGCTGGG -CTCTAATAG A--CCCAATG
      601 GTGCGA--CT CTCGTGCCTT CGATTGCG-
//
LOCUS       EU581785:Orobanche gratiosa voucher herb. Sanchez Pedraja 12463 clone 1        629 bp
DEFINITION  EU581785:Orobanche gratiosa voucher herb. Sanchez Pedraja 12463 clone 1      629 bp
TITLE       EU581785:Orobanche gratiosa voucher herb. Sanchez Pedraja 12463 clone 1 
ORIGIN

        1 TCGAAACCTA CAAAAGCAGA CCGTGAACAT GTTAAATAAT AATGGATTCA TGGTGGGTGG
       61 GGCAACCCCC A--CATCATG TTTCACTCCC TCACA-TGCC CACTTAGGTG TGCATTGTGT
      121 AGGCTAACGA ACCCC-GGCG CGGTATGCGC CAAGAAAAAC TAATAGAAGT ATCTACCCCC
      181 CATTGTCCCG TTTGCGGGTA GCAATGGTGG G-A-TAGATC ACTCTCCAAT GTCAAAACGA
      241 CTCTCGGCAA CGGATATCTC GGCTCTCGCA TCGATGAAGA ACGTAGCGAA ATGCGATACT
      301 TGGTGTGAAT TGCAGAATCC CGTGAACCAT CGAGTCTTTG AACGCAAGTT GCGCCCAAAG
      361 CCAT-CCGGT TAAGGGCACG TCTGCCTGGG CGTCACGCAT CACGTCACTC CCTCCTCTCG
      421 TCCCTTTGGG ACGTGTTGCT GGTGGGG-TG GATATTGGCC TCCCGTGTGT --TGACACGC
      481 GGCTGTCCTA AACATGATCC CCCGGCGACT CACGTCACGG CTAGTGGTGG TTGAA--CAC
      541 AACTCCCGTC CTGTCTTGAT GAATTGTGTC GCTTGCTGGG -CTCTAATAG A--CCCAATG
      601 GTGCGA--CT CTCGTGCCTT CGATTGCGA
//
LOCUS       EU581775:Orobanche gratiosa voucher herb. Sanchez Pedraja 12462 clone 3        629 bp
DEFINITION  EU581775:Orobanche gratiosa voucher herb. Sanchez Pedraja 12462 clone 3      629 bp
TITLE       EU581775:Orobanche gratiosa voucher herb. Sanchez Pedraja 12462 clone 3 
ORIGIN

        1 TCGAAACCTG CAAAAGCAGA CCGTGAACAT GTTAAATAAT AATGGATTCA TGGTGGGTGG
       61 GGCAACCCCC A--CATCATG TTTCACTCCC TCACA-TGCC CACTTAGGTG TGCATTGTGT
      121 AGGCTAACGA ACCCC-GGCG CGGTATGCGC CAAGGAAAAC TAATAGAAGT ATCTACCCCC
      181 CATTGTCCCG TTTGCGGGTA GCAATGGTGG G-A-TAGATC ACTCTCCAAT GTCAAAACGA
      241 CTCTCGACAA CGGATATCTC GGCTCTCGCA CCGATGAAGA ACGTAGCGAA ATGCGATACT
      301 TGGTGTGAAT TGCAGAATCC CGTGAACCAT CGAGTCTTTG AACGCAAGTT GCGCCCAAAG
      361 CCAT-CCGGT TAAGGGCACG TCTGCCTGGG CGTCACGCAT CACGTCACTC CCTCCTCTCG
      421 TCCCTTTGGG ACGTGTTGCT GGTGGGG-TG GATATTGGCC TCCCGTGTGT --TGACACGC
      481 GGCTGTCCTA AACATGATCC CCCGGCGACT CACGTCACGG CTAGTGGTGG TTGAA--CAC
      541 AACTCCCGTC CTGTCTTGAT GAATTGTGTC GCTTGCTGGG -CTCTAATAG A--CCCAATG
      601 GTGCGA--CT CTCGTGCCTT CGATTGCGA
//
LOCUS       AY209332:Orobanche cf. coelestis HST 7767         629 bp
DEFINITION  AY209332:Orobanche cf. coelestis HST 7767       629 bp
TITLE       AY209332:Orobanche cf. coelestis HST 7767  
ORIGIN

        1 TCGAAACCTG CAAAAGCAGA CCGTGAACAT GTTAAATAAT AATGGATTCA TGGTGGGTGG
       61 GGCAACCCCC A--CATCATG TTTCACTCCC TCACA-TGCC CACTTAGGTG TGCATTGTGC
      121 AGGCTAACGA ACCCC-GGCG CGGTATGCGC CAAGGAAAAC TAATAGAAGT ATCTACCCCC
      181 CATTGTCCCG TTTGCGGGTA GCAATTGTGG G-A-TAGATC ACTCTCCAAT GTCAAAACGA
      241 CTCTCGGCAA CGGATATCTC GGCTCTCGCA TCGATGAAGA ACGTAGCGAA ATGCGATACT
      301 TGGTGTGAAT TGCAGAATCC CGTGAACCAT CGAGTCTTTG AACGCAAGTT GCGCCCAAAG
      361 CCAT-CCGGT TAAGGGCACG TCTGCCTGGG CGTCACGCAT CACGTCACTC CCTCCTCTCG
      421 TCCCTTTGGG ACGTGTTGCT GGTGGGG-TG GATATTGGCC TCCCGTGTGT --TGACACGC
      481 GGCTGTCCTA AACATGATCC CCCGGCGACT CACGTCACGG CTAGTGGTGG TTGAA--CAC
      541 AACTCCCGTC CTGTCTTGAT GAATTGTGTC GCTTGCTGGG -CTCTAATAG A--CCCAATG
      601 GTGCGA--CT CTCGTGCCTT CGATTGCGA
//
LOCUS       KC811199:Orobanche aegyptiaca isolate 51-KSBCNG        629 bp
DEFINITION  KC811199:Orobanche aegyptiaca isolate 51-KSBCNG      629 bp
TITLE       KC811199:Orobanche aegyptiaca isolate 51-KSBCNG 
ORIGIN

        1 ------CCTG CAAAAGCAGA CCGTGAACAT GTTAAATAAT AATGGATTCA TGGTGGGTGG
       61 GGCAACCCCC A--CATCATG TTTCACTCCC TCACA-TGCC CACTTAGGTG TGCATTGTGT
      121 AGGCTAACGA ACCCC-GGCG CGGTATGCGC CAAGGAAAAC TAATAGAAGT ATCTACCCCC
      181 CATTGTCCCG TTTGCGGGTA GCAATGGTGG G-AATAGATC ACTCTCCTAT GTCAAAACGA
      241 CTCTCGGCAA CGGATATCTC GGCTCTCGCA TCGATGAAGA ACGTAGCGAA ATGCGATACT
      301 TGGTGTGAAT TGCAAAATCC CGTGAACCAT CGAGTCTTTG AACGCAAGTT GCGCCCAAAG
      361 CCAT-CCGGT TAAGGGCACG TCTGCCTGGG CGTCACGCAT CACGTCACTC CCTCCTCTCG
      421 TCCCTTTGGG ACGTGTTGCT GGTGGGG-TG GATATTGGCC TCCCGTGTGT --TGACACGC
      481 GGCTGTCCTA AACATGATCC CCCGGCGACT CACGTCACGG CTAGTGGTGG TTGAA--CAC
      541 AACTCCCGTC CTGTCTTGAT GAATTGTGTC GCTTGCTGGG -CTCTAATAG A--CCCAATG
      601 GTGCGA--CT CTCGTGCCTT CGATTGCG-
//
LOCUS       KC811218:Orobanche aegyptiaca isolate 78-2S27T9LJGFQ1-4        629 bp
DEFINITION  KC811218:Orobanche aegyptiaca isolate 78-2S27T9LJGFQ1-4      629 bp
TITLE       KC811218:Orobanche aegyptiaca isolate 78-2S27T9LJGFQ1-4 
ORIGIN

        1 ------CCTG CAAAAGCAGA CCGTGAACAT GTTAAATAAT AATGGATTCA TGGTGGGTGG
       61 GGCAACCCCC A--CATCATG TTTCACTCCC TCACA-TGCC CACTTAGGTG TGCATTGTGT
      121 AGGCTAACGA ACCCC-GGCG CGGTATGCGC CAAGGAAAAC TAATAGAAGT ATCTACCCCC
      181 TATTGTCCCG TTTGCGGGTA GCAATGGTGG G-AATAGATC ACTCTCCAAT GTCAAAACGA
      241 CTCTCGGCAA CGGATATCTC GGCTCTCGCA TCGATGAAGA ACGTAGCGAA ATGCGATACT
      301 TGGTGTGAAT TGCAGAATCC CGTGAACCAT CGAGTCTTTG AACGCAAGTT GCGCCCAAAG
      361 CCAT-CCGGT TAAGGGCACG TCTGCCTGGG CGTCACGCAT CACGTCACTC CCTCCTCTCG
      421 TCCCTTTGGG ACGTGTTGCT GGTGGGG-TG GATATTGGCC TCCCGTGTGT --TGACACGC
      481 GGCTGTCCTA AACATGATCC CCCGGCGACT CACGTCACGG CTAGTGGTGG TTGAA--CAC
      541 AACTCCCGTC CTGTCTTGAT GAATTGTGTC GCTTGCTGGG -CTCTAATAG A--CCCAATG
      601 GTGCGA--CT CTCGTGCCTT CGATTGCG-
//
LOCUS       KC811209:Orobanche aegyptiaca isolate 66-25T1LJGFQ2-1        629 bp
DEFINITION  KC811209:Orobanche aegyptiaca isolate 66-25T1LJGFQ2-1      629 bp
TITLE       KC811209:Orobanche aegyptiaca isolate 66-25T1LJGFQ2-1 
ORIGIN

        1 ------CCTG CAAAAGCAGA CCGTGAACAT GTTAAATAAT AATGGATTCA TGGTGGGTGG
       61 GGCAACCCCC A--CATCATG TTTCACTCCC TCACA-TGCC CACTTAGGTG TGCATTGTGT
      121 AGGCTAACGA ACCCC-GGCG CGGTATGCGC CAAGGAAAAC TAATAGAAGT ATCTACCCCC
      181 CATTGTCCCG TTTGCGGGTA GCAATGGTGG G-AATAGATC ACTCTCCAAT GTCAAAACGA
      241 CTCTCGGCAA CGGATATTTC GGCTCTCGCA TCGATGAAGA ACGTAGCGAA ATGCGATACT
      301 TGGTGTGAAT TGCAGAATCC CGTGAACCAT CGAGTCTTTG AACGCAAGTT GCGCCCAAAG
      361 CCAT-CCGGT TAAGGGCACG TCTGCCTGGG CGTCACGCAT CACGTCACTC CCTCCTCTCG
      421 TCCCTTTGGG ACGTGTTGCT GGTGGGG-TG GATATTGGCC TCCCGTGTGT --TGACACGC
      481 GGCTGTCCTA AACATGATCC CCCGGCGACT CACGTCACGG CTAGTGGTGG TTGAA--CAC
      541 AACTCCCGTC CTGTCTTGAT GAATTGTGTC GCTTGCTGGG -CTCTAATAG A--CCCAATG
      601 GTGCGA--CT CTCGTGCCTT CGATTGCG-
//
LOCUS       KC811208:Orobanche aegyptiaca isolate 65-22T3LJGFQ1-1        629 bp
DEFINITION  KC811208:Orobanche aegyptiaca isolate 65-22T3LJGFQ1-1      629 bp
TITLE       KC811208:Orobanche aegyptiaca isolate 65-22T3LJGFQ1-1 
ORIGIN

        1 ------CCTG CAAAAGCAGA CCGTGAACAT GTTAAATAAT AATGGATTCA TGGTGGGTGG
       61 GGCAACCCCC A--CATCATG TTTCACTCCC TCACA-TGCC CACTTAGGTG TGCATTGTGT
      121 AGGCTAACGA ACCCC-GGCG CGGTATGCGC CAAGGAAAAC TAATAGAAGT ATCTACCCCC
      181 CATTGTCCCG TTTGCGGGTA GCAATGGTGG G-AATAGATC ACTCTCCAAT GTCAAAACGA
      241 CTCTCGGCAA GGGATATCTC GGCTCTCGCA TCGATGAAGA ACGTAGCGAA ATGCGATACT
      301 TGGTGTGAAT TGCAGAATCC CGTGAACCAT CGAGTCTTTG AACGCAAGTT GCGCCCAAAG
      361 CCAT-CCGGT TAAGGGCACG TCTGCCTGGG CGTCACGCAT CACGTCACTC CCTCCTCTCG
      421 TCCCTTTGGG ACGTGTTGCT GGTGGGG-TG GATATTGGCC TCCCGTGTGT --TGACACGC
      481 GGCTGTCCTA AACATGATCC CCCGGCGACT CACGTCACGG CTAGTGGTGG TTGAA--CAC
      541 AACTCCCGTC CTGTCTTGAT GAATTGTGTC GCTTGCTGGG -CTCTAATAG A--CCCAATG
      601 GTGCGA--CT CTCGTGCCTT CGATTGCG-
//
LOCUS       KC811183:Orobanche aegyptiaca isolate 25-9S163TJGFQ3-4        629 bp
DEFINITION  KC811183:Orobanche aegyptiaca isolate 25-9S163TJGFQ3-4      629 bp
TITLE       KC811183:Orobanche aegyptiaca isolate 25-9S163TJGFQ3-4 
ORIGIN

        1 ------CCTG CAAAAGCAGA CCGTGAACAT GTTAAATAAT AATGGATTCA TGGTGGGTGG
       61 GGCAACCCCC A--CATCATG TTTCACTCCC TCACA-TGCC CACTTAGGTG TGCATTGTGT
      121 AGGCTAACGA ACCCC-GGCG CGGTACGCGC CAAGGAAAAC TAATAGAAGT ATCTACCCCC
      181 CATTGTCCCG TTTGCGGGTA GCAATGGTGG G-AATAGATC ACTCTCCAAT GTCAAAACGA
      241 CTCTCGGCAA CGGATATCTC GGCTCTCGCA TCGATGAAGA ACGTAGCGAA ATGCGATACT
      301 TGGTGTGAAT TGCAGAATCC CGTGAACCAT CGAGTCTTTG AACGCAAGTT GCGCCCAAAG
      361 CCAT-CCGGT TAAGGGCACG TCTGCCTGGG CGTCACGCAT CACGTCACTC CCTCCTCTCG
      421 TCCCTTTGGG ACGTGTTGCT GGTGGGG-TG GATATTGGCC TCCCGTGTGT --TGACACGC
      481 GGCTGTCCTA AACATGATCC CCCGGCGACT CACGTCACGG CTAGTGGTGG TTGAA--CAC
      541 AACTCCCGTC CTGTCTTGAT GAATTGTGTC GCTTGCTGGG -CTCTAATAG A--CCCAATG
      601 GTGCGA--CT CTCGTGCCTT CGATTGCG-
//
LOCUS       KC811180:Orobanche aegyptiaca isolate 22-9S163TLJ        629 bp
DEFINITION  KC811180:Orobanche aegyptiaca isolate 22-9S163TLJ      629 bp
TITLE       KC811180:Orobanche aegyptiaca isolate 22-9S163TLJ 
ORIGIN

        1 ------CCTG CAAAAGCAGA CCGTGAACAT GTTAAATAAT AATGGATTCA TGGTGGGTGG
       61 GGCAACCCCC A--CATCATG TTTCACTCCC TCACA-TGCC CACTTAGGTG TGCATTGTGT
      121 AGGCTAACGA ACCCC-GGCG CGGTATGCGC CAAGGAAAAC TAATAGAAGT ATCTACCCCC
      181 CATTGTCCCG TTTGCGGGTA GCAATGGTGG G-AATAGATC ACTCTCCAAT GTCAAAATGA
      241 CTCTCGGCAA CGGATATCTC GGCTCTCGCA TCGATGAAGA ACGTAGCGAA ATGCGATACT
      301 TGGTGTGAAT TGCAGAATCC CGTGAACCAT CGAGTCTTTG AACGCAAGTT GCGCCCAAAG
      361 CCAT-CCGGT TAAGGGCACG TCTGCCTGGG CGTCACGCAT CACGTCACTC CCTCCTCTCG
      421 TCCCTTTGGG ACGTGTTGCT GGTGGGG-TG GATATTGGCC TCCCGTGTGT --TGACACGC
      481 GGCTGTCCTA AACATGATCC CCCGGCGACT CACGTCACGG CTAGTGGTGG TTGAA--CAC
      541 AACTCCCGTC CTGTCTTGAT GAATTGTGTC GCTTGCTGGG -CTCTAATAG A--CCCAATG
      601 GTGCGA--CT CTCGTGCCTT CGATTGCG-
//
LOCUS       EU581766:Phelipanche sp. 3 GMS-2008 voucher herb. Sanchez Pedraja 12240 clone 1        629 bp
DEFINITION  EU581766:Phelipanche sp. 3 GMS-2008 voucher herb. Sanchez Pedraja 12240 clone 1      629 bp
TITLE       EU581766:Phelipanche sp. 3 GMS-2008 voucher herb. Sanchez Pedraja 12240 clone 1 
ORIGIN

        1 TCGAAACCTG CAAAAGCAGA CCGTGAACAT GTTAAATAAT AATGGATTCA TGGTGGGTGG
       61 GGCAACCCCC A--CATCATG TTTCACTCCC TCACA-CGCC CACTTAGGTG TGCATTGTGC
      121 AGGCTAACGA ACCCC-GGCG CGGTATGCGC TAAGGAAAAC TAATAGAAGT ATCTACCCCC
      181 CATTGTCCCG TTTGCGGGTA GCAATGGTGG G-A-TAGATC ACTCTCCAAT GTCAAAACGA
      241 CTCTCGGCAA CGGATATCTC GGCTCTCGCA TCGATCAAGA ACGTAGCGAA ATGCGATACT
      301 TGGTGTGAAT TGCAGAATCC CGTGAACCAT CGAGTCTTTG AACGCAAGTT GCGCCCGAAG
      361 CCAT-CCGGT TAAGGGCACG TCTGCCTGGG CGTCACGCAT CACGTCACTC CCTCCTCTCG
      421 TCCCTTTGGG ACGTGTTGCT GGTGGGG-TG GATATTGGCC TCCCGTGTGT --TGACACGC
      481 GGCTGTCCTA AACATGATCC CCCGGCGACT CACGTCACGG CTAGTGGTGG TTGAA--CAC
      541 AACTCCCGTC CTGTCTTGAT GAATTGTGTC GCTTGCTGGG -CTCTAATAG A--CCCAATG
      601 GTGCGA--CT CTCGTGCCTT CGATTGCGA
//
LOCUS       KC811177:Orobanche aegyptiaca isolate 18-4S62TDG2-4        629 bp
DEFINITION  KC811177:Orobanche aegyptiaca isolate 18-4S62TDG2-4      629 bp
TITLE       KC811177:Orobanche aegyptiaca isolate 18-4S62TDG2-4 
ORIGIN

        1 ------CCTG CAAAAGCAGA CCGTGAACAT GTTAAATAAT AATGGATTCA TGGTGGGTGG
       61 GGCAACCCCC A--CATCATG TTTCACTCCC TCACA-TGCC CACTTAGGTG TGCATTGTGT
      121 AGGCTAACGA ACCCC-GGCG CGGTATGCGC CAAGGAAAAC TAATAGAAGT ATCTACCCCT
      181 CATTGTCCCG TTTGCGGGTA GCAATGGTGG G-AATAGATC ACTCTCCAAT GTCAAAACGA
      241 CTCTCGGCAA CGGATATCTC GGCTCTCGCA TCGATGAAGA ACGTAGCGAA ATGCGATACT
      301 TGGTGTGAAT TGCAGAATCC CGTGAACCAT CGAGTCTTTG AACGCAAGTT GCGCCCAAAG
      361 CCAT-CCGGT TAAGGGCACG TCTGCCTGGG CGTCACGCAT CACGTCACTC CCTCCTCTCG
      421 TCCCTTTGGG ACGTGTTGCT GGTGGGG-TG GATATTGGCC TCCCGTGTGT --TGACACGC
      481 GGCTGTCCTA AACATGATCC CCCGGCGACT CACGTCACGG CTAGTGGTGG TTGAA--CGC
      541 AACTCCCGTC CTGTCTTGAT GAATTGTGTC GCTTGCTGGG -CTCTAATAG A--CCCAATG
      601 GTGCGA--CT CTCGTGCCTT CGATTGCG-
//
LOCUS       EU581745:Phelipanche sp. 3 GMS-2008 voucher herb. Sanchez Pedraja 12841 clone 1        629 bp
DEFINITION  EU581745:Phelipanche sp. 3 GMS-2008 voucher herb. Sanchez Pedraja 12841 clone 1      629 bp
TITLE       EU581745:Phelipanche sp. 3 GMS-2008 voucher herb. Sanchez Pedraja 12841 clone 1 
ORIGIN

        1 TCGAAACCTG CAAAAGCAGA CCGTGAACAT GTTAAATAAT AATGGATTCA TGGTGGGTGG
       61 GGCAACCCAC A--CATCATG TTTCACTCCC TCACA-TGCC CACTTAGGTG TGCATTGTGC
      121 AGGCTAACGA ACCCC-GGCG CGGTATGCGC CAAGGAAAAC TAATAGAAGT ATCTACCCCC
      181 CATTGTCCCA TTTGCGGGTA GCAATGGTGG G-A-TAGATC ACTCTCCAAT GTCAAAACGA
      241 CTCTCGGCAA CGGATATCTC GGCTCTCGCA TCGATGAAGA ACGTAGCGAA ATGCGATACT
      301 TGGTGTGAAT TGCAGAATCC CGTGAACCAT CGAGTCTTTG AATGCAAGTT GCGCCCAAAG
      361 CCAT-CCGGT TAAGGGCACG TCTGCCTGGG CGTCACGCAT CACGTCACTC CCTCCTCTCG
      421 TCCCTTTGGG ACGTGTTGCT GGTGGAG-TG GATATTGGCC TCCCGTGTGT --TGACACGC
      481 GGCTGTCCTA AACATGATCC CCCGGCGACT CACGTCACGG CTAGTGGTGG TTGAA--CAC
      541 AACTCCCGTC CTGTCTTGAT GAATTGTGTC GCTTGCTGGG -CTCTAATAG A--CCCAATG
      601 GTGCGA--CT CTCGTGCCTT CGATTGCGA
//
LOCUS       KC811166:Orobanche aegyptiaca isolate 61-KSBCSYFQ        629 bp
DEFINITION  KC811166:Orobanche aegyptiaca isolate 61-KSBCSYFQ      629 bp
TITLE       KC811166:Orobanche aegyptiaca isolate 61-KSBCSYFQ 
ORIGIN

        1 ------CCTG CAAAAGCAGA CCGTGAACAT GTTAAATAAT AATGGATTCA TGGTGGGTGG
       61 GGCAACCCCC CACCATCATG TTTCACTCCC TCACA-TGCC CACTTAGGTG TGCATTGTGT
      121 AGGCTAACGA ACCCC-GGCG CGGTATGCGC CAAGGAAAAC TAATAGAAGT ATCTACCCCC
      181 CATTGTCCCG TTTGCGGGTA GCAATGGTGG G-AATAGATC ACTCTCCAAT GTCAAAACGA
      241 CTCTCGGCAA CGGATATCTC GGCTCTCGCA TCGATGAAGA ACGTAGCGAA ATGCGATACT
      301 TGGTGTGAAT TGCAGAATCC CGTGAACCAT CGAGTCTTTG AACGCAAGTT GCGCCCCAAG
      361 CCAT-CCGGT TAAGGGCACG TCTGCCTGGG CGTCACGCAT CACGTCACTC CCTCCTCTCG
      421 TCCCTTTGGG ACGTGTTGCT GGTGGGG-TG GATATTGGCC TCCCGTGTGT --TGACACGC
      481 GGCTGTCCTA AACATGATCC CCCGGCGACT CACGTCACGG CTAGTGGTGG TTGAA--CAC
      541 AACTCCCGTC CTGTCTTGAT GAATTGTGTC GCTTGCTGGG -CTCTAATAG A--CCCAATG
      601 GTGCGA--CT CTCGTGCCTT CGATTGCG-
//
LOCUS       EU581721:Phelipanche sp. 2 GMS-2008 voucher herb. Sanchez Pedraja 12911 clone 4        629 bp
DEFINITION  EU581721:Phelipanche sp. 2 GMS-2008 voucher herb. Sanchez Pedraja 12911 clone 4      629 bp
TITLE       EU581721:Phelipanche sp. 2 GMS-2008 voucher herb. Sanchez Pedraja 12911 clone 4 
ORIGIN

        1 TCGAAACCTG CAAAAGCAGA CCGTGAACAT GTTAAATAAT AATGGATTCA TGGTGGGTGG
       61 GGCAACCCCC ACACATCATG TTTCACTCCC TCACA-TGCC CACTTAGGTG TGCATTGTGC
      121 AGGCTAACGA ACCCC-GGCG CGGTATGCGC CAAGGAAAAC TAATAGAAGT ATCTACCCCC
      181 CATTGTCCCG TTTGCGGGTA GCAATGGTGG G-A-TAGATC ACTCTACAAT GTCAAAACGA
      241 CTCTCGGCAA CGGATATCTC GGCTCTCGCA TCGATGAAGA ACGTAGCGAA ATGCGATACT
      301 TGGTGTGAAT TGCAGAATCC CGTGAACCAT CGAGTCTTTG AACGCAAGTT GCGCCCAAAG
      361 CCAT-CCGGT TAAGGGCACG TCTGCCTGGG CGTCACGCAT CACGTCACTC CCTCCTCTCG
      421 TCCCTTTGGG ACGTGTTGCT GGTGGGG-TG GATATTGGCC TCCCGTGTGT --TGACACGC
      481 GGCTGGCCTA AACATGATCC CCTGGCGACT CGCGTCACGG CTAGTGGTGG TTGAA--CAT
      541 AACTCCCGTC CTGTCTTGAT GAATTGTGTC GCTTGCTGGG -CTCTAATAG A--CCCAATG
      601 GTGCGA--CT CTCGTGCCTT CGATTGCGA
//
LOCUS       AY209284:Diphelypaea coccinea       629 bp
DEFINITION  AY209284:Diphelypaea coccinea     629 bp
TITLE       AY209284:Diphelypaea coccinea
ORIGIN

        1 TCGATACCTG CTAAAGCAGA CTGCGAACAC GTCTAATCAT TTTGGA-TCG CGGCTG----
       61 --------TG A--AGTCGTG TTTCCCTCCC GCATG-CGGG CACCTTGGTG CCTG-TGTGT
      121 GGTCTAACGA ACCCC-GGCG CGGCATGCGC CAAGGAAAAC TTAAAGATGC GTCCGCCTCC
      181 TGTCGCCCCG TTCGCGGTGA GCG-TGGGGG G-AAAGGATG TCTCTCCAAT GTCAAAATGA
      241 CTCTCGGCAA CGGATATCTC GGCTCTCGCA CCGATGAAGA ACGTAGCGAA ATGCGATACT
      301 TGGTGTGAAT TGCAGAATCC CGTGAACCAT CGAGTCTTTG AACGCAAGTT GCGCCCGAAG
      361 CCTA-CTGGC CAAGGGCACG TCTGCCTGGG CGTCACGCAT CACGTCGCCC CC----CACC
      421 TCCCTAAGTG GCGTGTTGTT GGTGGGG-CG GATAATGGCC TCCCGTGCGC GGTG-TGTGC
      481 GGCTGGCCCA AATGAAAACC TGCGGCGACT CACGTCGCGA CCAGTGGTGG TTGAACACTC
      541 AACTC--GTG CTGTCGTGTC GGATGGTGTC GTACGCCGGG -TTTTGTAGC AGACCCAATT
      601 GTGCGATTTG CTCGTGCTTT CGACCGCGA
//
LOCUS       KF359504:Orobanche krylowii isolate 13313       629 bp
DEFINITION  KF359504:Orobanche krylowii isolate 13313     629 bp
TITLE       KF359504:Orobanche krylowii isolate 13313
ORIGIN

        1 -TCGTACCTA TAAA-GCAGA CCGCGAACAT GTCGACTC-- TATGGAACTG TGGCGA----
       61 --------TC A--CGTTGCA TTCCACTCCC GCATG-CGTG CACCTAGGTG TGCGTTGTGC
      121 GGGCTAACGA ACCCC-GGCG CGGTATGCGC CAAGGAAAAC TCATAGAAGC GTCGGCCTTC
      181 C-TCGCCCCG TTCGCGGTGA GCGTGGGGGG --AAGTGATG TCTCTCGAAT GTCAAAATGA
      241 CTCTCGGCAA CGGATATCTC GGCTCTCGTA TCGATGAAGA ACGTAGCGAA ATGCGATACT
      301 TGGTGTGAAT TGCAGAATCC CGTGAACCAT CGAGTCTTTG AACGCAAGTT GCGCCTGAAG
      361 CCTT-CTGGC TGAGGGCACG TCTGCCTGGG CGTCACACAT CGCGTTGCCC TC-CCTTCCG
      421 TCCCTATGGG GCGTATTTTT GGTGGGGGCG GATAATGGCC TCCCGTGCAC AATAATGTGC
      481 GGCTGGTCCA AATGCGAACC CGCGGCGATT CACGTCACGG CCAGTGGTGG TTGAATCTTC
      541 AACTCTCGT- CTGTCGTGTC GGATGGTGTT GCATGTTGGG -CTCTATTAT AGACCTGCAG
      601 GCACAAGCTA CTTGTGCTTT CGACTGCGA
//
LOCUS       AY209260:Orobanche bartlingii       629 bp
DEFINITION  AY209260:Orobanche bartlingii     629 bp
TITLE       AY209260:Orobanche bartlingii
ORIGIN

        1 -TCGTACCTA TAAA-GCAGA CCGTGAACAT GTCGACTA-- TATGGAACTG TGGCGA----
       61 --------TC A--CGTCGCG TTCCACTCCC GCATG-CGGG CACCTTGGTG TGCGTTGTGC
      121 GGGCTAACGA ACCCC-GGCG CGGTATGCGC CAAGGAAAAC TCATAGAAGC GTCAGCCTCC
      181 C-TCGCCCCG TTCGCGGTGA GCGTGGGGGG --AAATGATG TCTCTCGAAT GTCAAAATGA
      241 CTCTCGGCAA CGGATATCTC GGCTCTCGTA TCGATGAAGA ACGTAGCGAA ATGCGATACT
      301 TGGTGTGAAT TGCAGAATCC CGTGAACCAT CGAGTCTTTG AACGCAAGTT GCGCCTGAAG
      361 CCTT-ATGGC TAAGGGCACG TCTGCCTGGG CGTCACACAT CGCGTCGCCC TC-CCTCCCG
      421 TCCCTACGGG GCGTGTTTTT GGTGGGGGCG GATAATGGCC TCCCGTGCAC AATAATGTTC
      481 GGCTGGTCCA AATGCAAACC CGCGGCGACT CACGTCACGA CCAGTGGTGG TTGAATCTTC
      541 AACTCTCGT- CTGTCGTGTC GGATGGTGTT GCATGTTGCG -CTCTATTAT AGACCCATAG
      601 GCACGAGCTA CTTGTGCTTT CGACTGCGA
//
LOCUS       AY209240:Orobanche gracilis        629 bp
DEFINITION  AY209240:Orobanche gracilis      629 bp
TITLE       AY209240:Orobanche gracilis 
ORIGIN

        1 -TCGTACCTA CAAA-GCAGA CCGTGAACAT GTTGACTA-- TATGGAACTG TGGCGT----
       61 --------TC A--CGTCGCA TTCCACTCCC GCATG-CGGA CACCTTGGTG TGCGTTGTGT
      121 GGGCTAACGA ACCCC-GGCG CGGTATGCGC CAAGGATAAC TTAGTGAAAC GTCTGCCTCC
      181 C-TTGCCTCG TTCTCGG--A GCA-TGGGGG G-AAATGATG --TCTCGAAT ATCAAAATGA
      241 CTCTCGGCAA CGGATATCTC GGCTCTCGTA TCGATGAAGA ACGTAGCGAA ATGCGATACT
      301 TGGTGTGAAT TGCAGAATCC CGTGAACCAT CGAGTCTTTG AACGCAAGTT GCGCCTGAAG
      361 CCTTTCTGGC TAAGGGCACG TCTGCCTGGG CGTCACACAT CGCGTCGCCC TC-CTYCCCG
      421 TCCATACGGG -CGTGTTTTT GGTCGGG-CG GATAATGGCC TCCCGTGCGT AATAATGTGC
      481 GGCTGGTCCA AATGCGAACC CGCGGCGACT CACGCCACGA CCAATGGTGG TTGAATCTTC
      541 AACTCTCGT- CTGTCGTGTC GGATGGTGTT GCATGTTGGG -ATCTAGAAC ATACCCAA-G
      601 GCACGAGCTA CTTGTGCTTT CGACTGCGA
//
LOCUS       AY209282:Orobanche anatolica isolate 1        629 bp
DEFINITION  AY209282:Orobanche anatolica isolate 1      629 bp
TITLE       AY209282:Orobanche anatolica isolate 1 
ORIGIN

        1 TTGATACCTC TAAA-ATAGA CCGTGAACAT GTTCACCA-- AATGGGATTG TGGCGG----
       61 --------TC A--CGTCGCA ATCCACTCCC GCATG-CGTG CATCTAGGTG CGTGTTCTGC
      121 GGGCTAACAA ACCCC-GGCG CGGCATGCGC CAAGGAGAAC TCACAGAAGC ATCCTCCTTC
      181 CTCCACACCA TTTGTGGTGA GTGGCGGTGG GCTAAGGATG TCTCTCGAAT GTCAAAATGA
      241 CTCTCGGCAA CGGATATCTC GGCTCTCGCA TCGATGAAGA ACGTAGCGAA ATGCGATACT
      301 TGGTGTGAAT TGCAGAATCC CGTGAACCAT CGAGTCTTTG AACGCAAGTT GCGCCCGAAG
      361 CCTT-CTGGT TAAGGGCACG TCTGCCTGGG CGTCACACAT TGCGTCGCCC CC-----TCA
      421 TCCTTATGGG ---------- -GTGGGGGCG GAAAATGACC TCCCGTGCGC CGTGATGTGC
      481 GGTTGGTGCA AATTTGAACC CGCGGCGACT CACGTCACGA CCAGTGGTGG TTGAACAATC
      541 AACTCTCGTA CAGTCGTGTC ACATGATGTT GCTTGTCGGG -GCATGTTGT AGACCCAATG
      601 GCGCAAGTTG CTTGTGCTAT CGATCGCGA
//
LOCUS       EU581738:Orobanche rosmarina       629 bp
DEFINITION  EU581738:Orobanche rosmarina     629 bp
TITLE       EU581738:Orobanche rosmarina
ORIGIN

        1 TCGAAACCTG CAAAAGCAGA CTGTGAACAT GTTAAATAAT AATGGATTCA TGGTGGGTGG
       61 GGCAACCCCC A--CATCATG TTTCACTCCC TCACA-TGCC CACTTAGGTG TGCATTGTGC
      121 AGGCTAACGA ACCCC-GGCG CGGTATGCGC CAAGGAAAAC TAATAGAAGT ATCTAACCCC
      181 CATTGTCCCG TTTGCGGGTA GCAATGGTGG G-A-TAGATC ACTCTCCAAT GTCAAAACGA
      241 CTCTCGGCAA CGGATATCTC GGCTCTCGCA TCGATGAAGA ACGTAGCGAA ATGCGATACT
      301 TGGTGTGAAT TGCAGAATCC CGTGAACCAT CGAGTCTTTG AACGCAAGTT GCGCCCAAAG
      361 CCAT-CCGGT TAAGGGCACG TCTGCCTGGG CGTCACGCAT CACGTCACTC CCTCCTCTCG
      421 TCCCTTTGGG ACGTGTTGCT GGTGGGG-TG GATATTGGCC TCCCGTGTGT --TGACACGC
      481 GGCTGGCCTA AACATGATCC CCCGGCGACT CACGTCACGG CTAGTGGTGG TTGAA--CAC
      541 AACTCCCGTC CTGTCTTGAT GAATTGTGTC GCTTGCTGGG -CTCTAATAG A--CCTAATG
      601 GTGCGA--CT CTCGTGCCTT CGATTGCGA
//
LOCUS       AY209257:Orobanche raddeana isolate 1       629 bp
DEFINITION  AY209257:Orobanche raddeana isolate 1     629 bp
TITLE       AY209257:Orobanche raddeana isolate 1
ORIGIN

        1 -TCGTACCTA TAAA-GCAGA CCGTGAACAT GTCGACTA-- TATGGAACTG TGGCGA----
       61 --------TC A--CGTCGCA TTCCACTCCC GCATG-CGGG CACCTAGGTG TGCGTTGTGC
      121 GGGCTAACGA ACCCC-GGCG CGGTATGCGC CAAGGAAAAC TCATAGAAGC ATCGGCCTCC
      181 C-TCGCCCAG CTCGCGTTGA GCGTGGGGGG G-AAATGATG TCTCTCTAAT GTCAAAATGA
      241 CTCTCGGCAA CGGATATCTC GGCTCTCGTA TCGATGAAGA ACGTAGCGAA ATGCGATACT
      301 TGGTGTGAAT TGCAGAATCC CGTGAACCAT CGAGTCTTTG AACGCAAGTT GCGCTTGAAG
      361 CCTT-CTGGC TAAGGGCACG TCTGCCTGGG CGTCACACAT CGCGTCGCCC TC-CCTCCCG
      421 TCCCTACGGG GCGTGTTTTT GGTGGGGGCG GATAATGGCC TCCCGTGCAC AATAATGTGC
      481 GGCTGGTCCA AATGCGAACC CGCGGCGACT CACGTCACGA CCAGTGGTGG TTGAAACTTC
      541 AACTCTCGT- CTGTCGTGTC GGATGGTGTT GCATGTTGGG -CTCTAATAT AGACCCATAG
      601 GCACGAGCCA CTTGTGCTTT CGACTGCGA
//
LOCUS       AY209234:Orobanche cernua       629 bp
DEFINITION  AY209234:Orobanche cernua     629 bp
TITLE       AY209234:Orobanche cernua
ORIGIN

        1 TCGGTACCTA TAAA-GCAGA CCGCGAACAT GTCAACTA-- TATGGAATTG TGGCGA----
       61 --------TC A--CGTCGCA TTCCCCTCCC GCATGGCGGG CACCTAGGTG TCCGTTGTGT
      121 GGGCTAACGA ACCCC-GGCG CGGTATGCGC CAAGGAAAAC TCATAGAAGC GTCTGCCTCC
      181 CCTTGCCCCG TTCGCGGTGA GCG-TGGGGG G-AAAAGATG TCTCTCGAAT GTCAAAATGA
      241 CTCTCGGCAA CGGATATCTC GGCTCTCGTA TCGATGAAGA ACGTAGCGAA ATGCGATACT
      301 TGGTGTGAAT TGCAGAATCC CGTGAACCAT CGAGTATTTG AACGCAAGTT GCGCCCGAAG
      361 CCTT-CAGGC TAAGGGCACG TCTGCCTGGG CGTCACACAT CGCGTCGCCC CC--CTCCCG
      421 TCCCTATGGG GCGTGTTTTT GGTGGGGGTG GATAATGGCC TCCCGTGCAC AATAATGTGC
      481 GGCTGGTCCA AATGCGAACC CGCGGCGACT CACGTCACGA CCAGTGGTGG TTGAATCTTC
      541 AACTCTCGT- CTGTCGTGTC GGATGGTGTT GCATGTTGGG -CTCTATTAT AGACCCATAG
      601 GCACGAGTTG CTTGTGCTTT CGACTGCGA
//
LOCUS       AY209309:Orobanche purpurea var. bohemica isolate 1       629 bp
DEFINITION  AY209309:Orobanche purpurea var. bohemica isolate 1     629 bp
TITLE       AY209309:Orobanche purpurea var. bohemica isolate 1
ORIGIN

        1 TCGAAACCTG CAAAAGCAGA CCGTGAACAT GTTAAACCAT AATGGATTCA TGGTGGGCGG
       61 GGCAACCCCC C--TATCATG TTCCACTCCC TCACA-TGCC CACTTAGGTG TGTAATGTGC
      121 AGGCTAACGA ACCCC-GGCG CGGTATGCGC CAAGGAAAAC TAATAGAAGT ATCTATCTCC
      181 CATTGTCCCG TACGCGGGTA GCGATGGGG- ----TGGATC ACTCTCCAAT GTCAAAACGA
      241 CTCTCGGCAA CGGATATCTC GGCTCTCGCA TCGATGAAGA ACGTAGCGAA ATGCGATACT
      301 TGGTGTGAAT TGCAGAATCC CGTGAACCAT CGAGTCTTTG AACGCAAGTT GCGCCCAAAG
      361 CCAT-TTGGT TAAGGGCACG TCTGCCTGGG CGTCACGCAT CACGTCGCTC TCCCCTCTCA
      421 TCCCTATGGG ACGTGTTGTT GGTGGGG-TG GATATTGGCC TCCCGTGTGT GTTGACACGC
      481 GGTTGGCCTA AACTTGATCC CGCGGCGACT CACGTCACGA CTAGTGGTGG TTGAA--CCC
      541 AACTCCCGTT CGGTCTTGAT GAATTGTGTC GCTTACTGGG -TTCTAATAG A--CCCAATG
      601 GTGCGA--CT CTCGTGCCTT CGATTGCGA
//
LOCUS       EU655623:Orobanche elatior       629 bp
DEFINITION  EU655623:Orobanche elatior     629 bp
TITLE       EU655623:Orobanche elatior
ORIGIN

        1 -TCGTACCTA TAAA-GCAGA CCGTGAACAT GTCGACTA-- TATGGAACTG TGGCGA----
       61 --------TC A--CGTCGCA TTCCACTCCC GCATG-CGGG CACCTAGGTG TGCGTTGTGC
      121 GGGCTAACGA ACCCC-GGCG CGGTATGCGC CAAGGAAAAC TCATAGAAGC GTCGGCCTCC
      181 C-TCGCCTCG TTCGCGGTGA GCGTKGGGGG --AAATGATG TCTCTCGAAT GTCAAAATGA
      241 CTCTCGGCAA CGGATATCTC GGCTCTCGTA TCGATGAAGA ACGTAGCGAA ATGCGATACT
      301 TGGTGTGAAT TGCAGAATCC CGTGAACCAT CGAGTCTTTG AACGCAAGTT GCGCCTGAAG
      361 CCTT-ATGGC TAAGGGCACG CCTGCCTGGG CGTCACACAT CGCGTCGCCC TC-CCTCCCC
      421 TCCTTACGGG GCGTGTTTTT GGTGGGGGCG GATAATGGCC TCCCGTGCAC AATAATGTGC
      481 GGCTGGTCCA AATGCGAACC CGCGGCGACT CACGTCACGA CCAGTGGTGG TTGAATCTTC
      541 AACTCTCGT- CTGTCGTGTC GGATGGTGTT GCATGTTGCG -CTCTATTAT AGACCCACAG
      601 GCACGAGCTA CTTGTGCTTT CGACTGCGA
//
LOCUS       EU817103:Orobanche lycoctoni       629 bp
DEFINITION  EU817103:Orobanche lycoctoni     629 bp
TITLE       EU817103:Orobanche lycoctoni
ORIGIN

        1 -TCGTACCTA TAAA-GCAGA CCGCGAACAT GTCGACTC-- TATGGAACTG TGGCGA----
       61 --------TC A--CGTTGCA TTCCACTCCC GCATG-CGTG CACCTAGGTG TGCGTTGTGC
      121 GGGCTAACGA ACCCCCGGCG CGGTATGCGC CAAGGAAAAC TCATAGAAGC GTCGGCCTTC
      181 C-TCGCCCCG TTCGCGGTGA GCGTGGGGGG --AAGTGATG TCTCTCGAAT GTCAAAATGA
      241 CTCTCGGCAA CGGATATCTC GGCTCTCGTA TCGATGAAGA ACGTAGCGAA ATGCGATACT
      301 TGGTGTGAAT TGCAGAATCC CGTGAACCAT CGAGTCTTTG AACGCAAGTT GCGCCTGAAG
      361 CCTT-CTGGC TGAGGGCACG TCTGCCTGGG CGTCACACAT CGCGTCGCCC TC-CCTTCCG
      421 TCCCTATGGG GCGTATTTTT GGTGGGGGCG GATAATGGCC TCCCGTGCAC AATAATGTGC
      481 GGCTGGTCCA AATGCGAACC CGCGGCGATT CACGTCACGA CCAGTGGTGG TTGAATCTTC
      541 AACTCTCGT- CTGTCGTGTC GGATGGTGTT GCATGTTGGG -CTCTATTAT AGACCTGCAG
      601 GCACAAGCTA CTTGTGCTTT AGACTGCGA
//
